# Supplementary material for: Gut microbial trimethylamine is elevated in alcohol-associated hepatitis and contributes to ethanol-induced liver injury in mice
Source: eLife. 2022 Jan 27;11:e76554. doi: 10.7554/eLife.76554 (PMC8853661; doi:10.7554/eLife.76554)
Supplement: Figure 1—source data 6. — These data are showing the cropped version of the blot. [file elife-76554-fig1-data6.zip]

Archive with 1 entries (1 files):
- Figure 1-source data 6.tif
